# Supplementary material for: Motor Responses to Noxious Stimuli Shape Pain Perception in Chronic Pain Patients
Source: eNeuro. 2018 Nov 29;5(5):ENEURO.0290-18.2018. doi: 10.1523/ENEURO.0290-18.2018 (PMC6354784; doi:10.1523/ENEURO.0290-18.2018)
Supplement: Extended Data Figure 1. — Software and code used for moderated mediation analyses. The code to perform moderated mediation analyses was generated with R, version 3.3.1 (2016-06-21). Additional R-packages installed were lme4 (Bates et al., 2015) and mediation (Tingley et al., 2014). The code was run on a x64-based PC using a Microsoft Windows 10 Pro operating system. Preprocessing of data was performed using MATLAB (MathWorks) to exclude trials where stimulus modality (pain/touch) was not correctly identified, trials which yielded ratings of 0 and trials with reaction times higher or lower than 2 SDs from the individual mean. Information on input data format is provided in the code as well as via a model file. Download Extended Data F, ZIP file. [file sup_enu-eN-NWR-0290-18-s02.zip]

Archive with 8 entries (5 files):
- eNeuro/
- eNeuro/example_datafile.csv
- __MACOSX/
- __MACOSX/eNeuro/
- __MACOSX/eNeuro/._example_datafile.csv
- eNeuro/Heitmann_2018_RCode.R
- __MACOSX/eNeuro/._Heitmann_2018_RCode.R
- __MACOSX/._eNeuro
